# Supplementary material for: Non-Viral Episomal Vector Mediates Efficient Gene Transfer of the β-Globin Gene into K562 and Human Haematopoietic Progenitor Cells
Source: Genes (Basel). 2023 Sep 8;14(9):1774. doi: 10.3390/genes14091774 (PMC10530965; doi:10.3390/genes14091774)
Supplement: Supplementary file 1 [file genes-14-01774-s001.zip]

Archive with 1 entries (1 files):
- genes-2438162-supplementary.pdf
